# Supplementary material for: Estimating Metastatic Risk of Pancreatic Ductal Adenocarcinoma at Single-Cell Resolution
Source: Int J Mol Sci. 2022 Nov 30;23(23):15020. doi: 10.3390/ijms232315020 (PMC9736800; doi:10.3390/ijms232315020)
Supplement: Supplementary file 1 [file ijms-23-15020-s001.zip]

Archive with 4 entries (4 files):
- supplementary File.docx
- supplementary Note.docx
- Table S1.xlsx
- Table S2.xlsx
