# Supplementary material for: Estimating Metastatic Risk of Pancreatic Ductal Adenocarcinoma at Single-Cell Resolution
Source: Int J Mol Sci. 2022 Nov 30;23(23):15020. doi: 10.3390/ijms232315020 (PMC9736800; doi:10.3390/ijms232315020)
Supplement: Supplementary file 1 [file ijms-23-15020-s001.zip › Table S1.xlsx]

## Sheet: up-regulated MSGs
Table S1: 431 MSGs through comparing MFTC and ConvTC
	avg_logFC	pct.1	pct.2	p_val_adj
TFF3	1.05952	0.615	0.381	2.85285e-92
CEACAM6	1.05644	0.57	0.181	3.81763e-259
PSCA	0.873399	0.349	0.097	2.42477e-131
CD74	0.847155	0.651	0.367	1.84474e-129
CEACAM5	0.807767	0.275	0.051	3.73476e-129
REG4	0.803101	0.166	0.11	2.92427e-09
CCL20	0.792312	0.225	0.05	2.25002e-89
PLAT	0.783433	0.166	0.06	5.7881e-40
TM4SF4	0.757512	0.284	0.075	1.83046e-106
TFF1	0.736048	0.548	0.277	1.93398e-122
KLF6	0.714822	0.69	0.352	5.16042e-184
ANXA1	0.714719	0.764	0.328	1.3109e-280
MT2A	0.707589	0.469	0.179	8.48467e-126
CXCL8	0.694626	0.326	0.124	1.54551e-85
CXCL2	0.686208	0.297	0.089	5.39239e-100
H2AFZ	0.679703	0.816	0.538	3.94528e-158
TFF2	0.678826	0.559	0.45	3.33191e-39
MT-CO2	0.667929	0.484	0.223	3.04329e-107
ZFP36	0.666767	0.596	0.302	1.17935e-141
SLPI	0.661365	0.709	0.432	1.64157e-144
NEAT1	0.646594	0.984	0.806	4.27013e-150
TUBA1B	0.641741	0.776	0.513	1.67131e-119
S100P	0.635359	0.726	0.356	4.78601e-204
TSPAN1	0.628156	0.624	0.235	1.03622e-225
PIGR	0.625556	0.298	0.117	2.00793e-71
HLA-DRB1	0.624217	0.404	0.14	4.21855e-127
TMSB10	0.603426	0.991	0.824	2.77945e-237
LGALS4	0.597909	0.621	0.322	1.16925e-125
MT-CO1	0.59324	0.484	0.22	2.97221e-105
HLA-B	0.590954	0.941	0.736	1.4132e-180
TSPAN8	0.590841	0.837	0.56	1.80361e-138
HMGB1	0.587693	0.928	0.696	7.89046e-141
HLA-C	0.585368	0.858	0.615	6.80008e-135
CTSE	0.580034	0.513	0.253	8.52295e-117
BIRC3	0.577369	0.471	0.156	5.81699e-160
S100A14	0.577036	0.71	0.356	1.42992e-202
CXCL3	0.57702	0.358	0.123	2.80902e-107
HLA-DRA	0.5769	0.396	0.155	1.18442e-106
JPT1	0.570009	0.784	0.418	2.5991e-205
PTTG1	0.569649	0.29	0.094	1.15637e-95
MSLN	0.566989	0.551	0.178	5.23315e-202
CLDN18	0.562827	0.282	0.103	2.79066e-75
MUC5AC	0.562428	0.302	0.098	1.50822e-89
SAA1	0.559857	0.138	0.028	2.59019e-53
TOP2A	0.559688	0.213	0.02	2.92087e-120
PCLAF	0.558276	0.306	0.064	4.05958e-138
GPRC5A	0.551524	0.819	0.439	1.19499e-231
IL32	0.548861	0.594	0.244	1.19787e-169
WFDC2	0.548176	0.654	0.367	5.75755e-117
PHGR1	0.54131	0.176	0.072	2.55894e-35
S100A16	0.540571	0.769	0.392	1.96086e-220
UBE2C	0.53598	0.221	0.029	6.14449e-116
MT-CO3	0.535295	0.487	0.231	3.00733e-95
MUC1	0.534434	0.829	0.542	2.9074e-163
HLA-A	0.533999	0.947	0.737	4.31596e-160
TMSB4X	0.531145	0.996	0.86	6.48189e-207
RND3	0.530348	0.485	0.153	1.24825e-182
HMGCS1	0.530085	0.448	0.162	2.42641e-133
STMN1	0.527769	0.415	0.144	4.93123e-141
CXCL1	0.51962	0.218	0.047	2.39637e-87
ACTN4	0.517234	0.751	0.393	5.16661e-196
HMGB2	0.517016	0.412	0.159	3.46753e-118
KRT19	0.51478	0.968	0.757	1.70756e-187
DUSP1	0.514373	0.672	0.41	6.02322e-115
RHOB	0.513177	0.579	0.247	5.97039e-174
SAT1	0.507694	0.956	0.734	3.82326e-171
HSPA1A	0.506992	0.833	0.607	1.69862e-81
LAMC2	0.494046	0.595	0.226	8.42358e-190
MUCL3	0.492993	0.186	0.043	5.90323e-69
ID1	0.49169	0.53	0.192	2.61919e-171
MT-ND4	0.491453	0.488	0.231	1.55072e-94
HIST1H4C	0.487264	0.425	0.175	6.72967e-107
EZR	0.487223	0.874	0.551	1.4694e-194
IGFBP3	0.485539	0.231	0.085	1.15061e-57
ARPC1B	0.480512	0.815	0.539	6.89236e-130
UBE2S	0.480057	0.468	0.161	5.75345e-164
CLDN4	0.479877	0.904	0.675	1.08625e-117
PDZK1IP1	0.479704	0.621	0.308	4.07945e-132
ELF3	0.478253	0.88	0.655	9.23639e-136
PHLDA2	0.475868	0.825	0.511	2.49144e-179
APOL1	0.474313	0.48	0.153	1.51748e-171
ARL6IP1	0.473388	0.828	0.528	1.47435e-172
KRT8	0.470548	0.962	0.769	9.78322e-150
OCIAD2	0.469813	0.872	0.593	9.88134e-184
MUC5B	0.467082	0.269	0.065	4.40564e-104
CENPF	0.466749	0.206	0.028	1.58965e-104
MT-CYB	0.466706	0.484	0.224	8.3213e-94
ACTB	0.465525	0.986	0.823	7.85962e-177
MKI67	0.462543	0.215	0.021	4.74653e-122
LAMB3	0.459994	0.654	0.279	2.31336e-192
ATAD2	0.45499	0.202	0.041	7.42036e-85
PLAUR	0.453991	0.489	0.168	4.89892e-162
IER3	0.451894	0.699	0.42	8.39075e-120
PI3	0.450195	0.146	0.02	3.72105e-68
JUND	0.449853	0.556	0.242	8.03532e-146
JUNB	0.447569	0.722	0.46	1.01259e-98
MT-ATP6	0.445488	0.486	0.224	2.08774e-95
FOSB	0.444328	0.677	0.456	3.88406e-93
B2M	0.441556	0.998	0.862	2.46683e-159
SFN	0.441444	0.554	0.208	1.75119e-179
TMC5	0.44132	0.718	0.377	9.2632e-158
CXCL5	0.437741	0.221	0.05	2.15637e-84
NR4A1	0.432692	0.504	0.265	1.437e-99
MT-ND5	0.432678	0.466	0.193	1.10845e-103
CAMK2N1	0.432239	0.593	0.258	1.22889e-164
DUOX2	0.428719	0.189	0.039	2.19301e-76
LDLR	0.427892	0.501	0.186	2.2831e-152
HLA-DRB5	0.426556	0.218	0.06	4.54233e-74
CSTB	0.426067	0.941	0.737	1.47345e-177
SMC4	0.424898	0.398	0.129	4.10442e-135
CYSTM1	0.42436	0.829	0.593	2.82929e-102
F3	0.423503	0.366	0.126	1.60391e-108
HLA-E	0.420715	0.746	0.415	2.07992e-165
LY6D	0.419613	0.418	0.201	3.94313e-69
SPINT2	0.419581	0.925	0.693	1.26829e-143
KLK6	0.41539	0.387	0.197	1.11078e-62
SDC4	0.414589	0.655	0.312	2.3954e-161
MT-ND1	0.414485	0.487	0.223	2.39581e-97
RAC1	0.411243	0.919	0.691	7.57375e-173
FLNB	0.409263	0.453	0.142	2.67082e-160
PLAC8	0.408888	0.469	0.2	2.7067e-113
BRI3	0.408357	0.57	0.282	6.61518e-121
LMO7	0.405831	0.813	0.516	3.25567e-136
HSPA1B	0.405457	0.648	0.423	1.49254e-66
EDN1	0.404701	0.365	0.125	1.00632e-109
ITGB4	0.404685	0.584	0.19	2.27332e-198
ITGB1	0.403406	0.79	0.486	1.46733e-127
SFTA2	0.401594	0.55	0.21	1.03223e-159
CLIC1	0.401192	0.903	0.67	1.64629e-143
GSTP1	0.399252	0.957	0.763	2.25146e-155
DCBLD2	0.39805	0.343	0.156	4.53667e-64
ANKRD36C	0.397372	0.424	0.212	8.31425e-73
TPM1	0.39616	0.781	0.492	5.40324e-133
KLF2	0.395179	0.339	0.09	1.84192e-127
CYP3A5	0.392709	0.714	0.407	4.83767e-122
ARL14	0.391634	0.388	0.122	1.00686e-128
FAM3D	0.391594	0.21	0.034	6.604e-97
JUP	0.391268	0.589	0.226	1.66106e-176
ABHD2	0.390485	0.623	0.316	5.48966e-130
CENPW	0.389993	0.241	0.032	3.95411e-125
VSIG2	0.388662	0.39	0.126	5.19376e-121
CD59	0.387927	0.849	0.553	2.24436e-155
SLC20A1	0.387092	0.468	0.162	4.7271e-146
RHOA	0.386755	0.72	0.391	1.329e-160
PTMA	0.38657	0.991	0.84	4.25297e-166
SLC2A1	0.38631	0.396	0.109	3.3877e-145
ATF3	0.385149	0.653	0.448	2.0916e-62
ANXA2	0.38321	0.98	0.788	4.59346e-202
TUBB4B	0.382003	0.787	0.489	1.20999e-112
C15orf48	0.381847	0.577	0.334	1.01503e-82
HMGA1	0.381706	0.745	0.449	1.00905e-127
SH3BGRL3	0.379995	0.903	0.698	5.75116e-121
FAM83A	0.37837	0.156	0.017	1.36628e-80
CYBA	0.377859	0.94	0.725	2.96675e-134
MT-ND2	0.377635	0.488	0.23	6.50823e-93
MAL2	0.375196	0.846	0.574	9.01312e-141
ZFP36L1	0.374473	0.734	0.412	1.77151e-150
COTL1	0.373668	0.497	0.147	4.44245e-182
CD55	0.372062	0.728	0.469	9.21964e-89
TXNRD1	0.370976	0.367	0.133	2.83703e-99
TUBA1C	0.370281	0.626	0.352	2.93161e-101
MIDN	0.370012	0.579	0.285	6.30519e-126
COX17	0.367642	0.761	0.47	1.75158e-133
GNB2	0.367272	0.572	0.237	2.50784e-164
TNFAIP2	0.365563	0.315	0.095	2.86937e-103
LDHA	0.365225	0.9	0.649	1.44938e-132
NNMT	0.364342	0.312	0.066	4.76462e-132
ISG20	0.362015	0.502	0.206	1.58302e-128
TCN1	0.361666	0.284	0.104	6.97429e-71
TUBB	0.360992	0.618	0.36	1.12267e-90
KPNB1	0.358778	0.626	0.294	3.95682e-147
PMEPA1	0.358329	0.542	0.198	1.29688e-172
ATP5MF	0.356258	0.83	0.555	3.87942e-132
AHNAK	0.355288	0.579	0.232	1.15476e-160
NMB	0.353035	0.302	0.085	3.83473e-103
LAMA3	0.351407	0.415	0.126	3.63739e-143
AKAP12	0.350224	0.285	0.111	5.09647e-66
GNAS	0.349828	0.729	0.403	1.2678e-159
YWHAB	0.349245	0.807	0.5	1.47357e-145
CAV2	0.348938	0.493	0.198	1.2974e-132
TSPAN3	0.348625	0.716	0.393	5.78399e-141
KRT16	0.348594	0.126	0.017	6.48478e-58
CAV1	0.348121	0.249	0.051	9.17398e-104
PLEC	0.34803	0.69	0.331	2.01933e-163
MMP1	0.347384	0.195	0.056	9.99029e-59
KRT18	0.347226	0.956	0.778	1.79289e-72
PPIA	0.3471	0.951	0.744	2.97656e-132
COL17A1	0.346193	0.382	0.137	2.00644e-102
ERO1A	0.346168	0.678	0.367	3.96592e-116
SNRPG	0.34565	0.816	0.56	3.12547e-91
HSPA6	0.345287	0.257	0.129	1.25761e-34
BEX3	0.344372	0.38	0.129	6.39716e-119
NBL1	0.343834	0.552	0.203	9.49378e-169
HBEGF	0.342499	0.372	0.117	5.51064e-123
LINC01133	0.342473	0.342	0.108	7.23033e-104
LGALS1	0.34238	0.579	0.365	1.22446e-46
ASPH	0.342326	0.784	0.573	1.86318e-47
PGC	0.341637	0.107	0.045	1.19083e-17
CDH1	0.34089	0.601	0.272	8.88536e-148
CD164	0.339774	0.772	0.476	3.11841e-121
AQP5	0.339525	0.33	0.119	2.44509e-84
CKS2	0.338579	0.528	0.296	5.18524e-73
SLC44A4	0.338248	0.507	0.192	3.0958e-142
SQSTM1	0.337249	0.851	0.613	1.9892e-88
LYZ	0.336298	0.866	0.679	5.76732e-57
EGR1	0.334087	0.626	0.433	2.02729e-52
GPX2	0.33305	0.717	0.451	2.12133e-91
CFL1	0.332689	0.943	0.73	3.23311e-134
FXYD3	0.332209	0.914	0.745	9.61369e-84
IER2	0.331214	0.752	0.499	3.81588e-78
EPHA2	0.328975	0.412	0.121	5.32373e-148
SQLE	0.327631	0.385	0.168	5.72568e-82
KLK10	0.326874	0.408	0.152	7.16596e-110
UBC	0.325727	0.969	0.772	2.31474e-79
PKM	0.325636	0.911	0.658	1.78507e-125
ARPC1A	0.324356	0.634	0.351	1.80318e-104
POMP	0.324269	0.87	0.625	4.02118e-92
TYMP	0.324176	0.514	0.249	2.47527e-94
C12orf75	0.324054	0.73	0.47	4.0098e-88
SMIM22	0.323288	0.875	0.624	2.95085e-129
SOX4	0.322429	0.592	0.344	1.24261e-75
FUS	0.3221	0.868	0.608	1.14985e-97
MUC13	0.322079	0.265	0.049	4.73772e-119
ADIRF	0.321917	0.479	0.246	1.64089e-65
RPS26	0.32185	0.927	0.722	3.89091e-117
GPX1	0.321844	0.823	0.553	9.11573e-125
BIRC5	0.32173	0.205	0.023	7.98786e-110
ENO1	0.32098	0.795	0.523	4.54437e-92
EMP1	0.317409	0.344	0.08	2.6976e-140
TPI1	0.316525	0.916	0.692	5.71708e-89
TMA7	0.316085	0.846	0.596	4.26282e-122
CDK1	0.315762	0.158	0.01	8.8492e-93
VMP1	0.313829	0.866	0.59	5.83104e-102
G0S2	0.313138	0.305	0.132	3.78131e-58
TMEM54	0.313013	0.578	0.265	1.4627e-128
MYL6	0.312595	0.962	0.792	1.33654e-113
TCF25	0.312505	0.639	0.302	9.79494e-137
TCIM	0.312343	0.213	0.06	4.85868e-67
CST3	0.311745	0.949	0.753	1.20139e-77
ATP1B3	0.310942	0.474	0.174	1.15085e-138
SNCG	0.310645	0.158	0.033	3.6306e-61
RNASET2	0.310324	0.721	0.456	2.91795e-98
RAD21	0.309471	0.63	0.363	8.24063e-85
AGR2	0.309457	0.873	0.675	1.17511e-62
APLP2	0.308256	0.845	0.53	1.33368e-136
ZG16B	0.30766	0.391	0.199	1.53627e-58
PPDPF	0.307046	0.925	0.743	3.39111e-96
LSM5	0.306621	0.676	0.379	6.41657e-114
SERPINA1	0.306288	0.629	0.413	1.00274e-42
DUOXA2	0.305684	0.121	0.023	3.1959e-48
FCGBP	0.303777	0.105	0.023	4.05992e-37
DTYMK	0.303429	0.352	0.126	1.75727e-99
MZT2B	0.302153	0.8	0.542	1.84065e-99
PPP1R14B	0.302142	0.53	0.233	2.50143e-123
NAPRT	0.301141	0.549	0.21	1.09852e-139
AKAP13	0.301131	0.579	0.239	2.52934e-152
DDIT4	0.300933	0.46	0.202	1.57651e-100
EPS8L1	0.300723	0.355	0.091	2.14018e-132
PFN1	0.300677	0.905	0.669	2.28478e-112
SDC1	0.29909	0.565	0.258	8.90796e-123
MGLL	0.298489	0.589	0.291	2.87013e-117
S100A2	0.298357	0.305	0.165	1.19507e-35
TES	0.29772	0.495	0.202	1.22124e-126
COX7A2	0.297199	0.892	0.673	2.05233e-102
CAPG	0.297129	0.551	0.194	8.89585e-172
C19orf33	0.296396	0.855	0.561	1.59959e-151
DSG2	0.295876	0.606	0.29	2.64427e-130
SERTAD1	0.295756	0.481	0.254	2.06859e-76
TSPO	0.295738	0.895	0.657	2.51523e-97
CTSC	0.295073	0.493	0.209	4.64578e-110
TPT1	0.29488	0.98	0.87	5.94088e-74
UQCRQ	0.294781	0.916	0.709	1.26627e-107
RRM2	0.294231	0.155	0.013	5.39144e-85
CLTB	0.29351	0.717	0.429	5.69799e-112
RARRES1	0.293352	0.169	0.046	1.9705e-53
TXN	0.293298	0.939	0.749	1.54578e-85
SIK1	0.291057	0.348	0.098	2.63529e-123
LCN2	0.290564	0.827	0.676	2.83432e-22
LIPH	0.290131	0.544	0.217	8.38288e-133
AP2S1	0.290011	0.642	0.336	1.37409e-116
DEK	0.289208	0.656	0.365	1.47596e-102
FOS	0.288874	0.772	0.595	2.23349e-39
SPTBN1	0.288372	0.722	0.41	4.84526e-120
CCNB1	0.288211	0.162	0.025	2.49334e-75
MALL	0.287262	0.511	0.212	5.23289e-123
TK1	0.286835	0.207	0.028	4.78374e-104
CTNNA1	0.286723	0.668	0.335	8.17336e-135
CTSD	0.286551	0.819	0.567	4.40635e-75
MET	0.284754	0.556	0.292	5.96175e-88
SYNGR2	0.284617	0.717	0.43	3.59716e-107
GNB1	0.284595	0.486	0.188	1.00132e-127
TMEM176A	0.284527	0.436	0.167	4.26636e-109
PTP4A2	0.284246	0.616	0.316	2.05464e-108
TAPBP	0.283927	0.614	0.314	9.60848e-106
RNF213	0.283402	0.583	0.26	9.52148e-132
TMPRSS4	0.282912	0.575	0.238	1.37189e-136
ITGA2	0.282536	0.482	0.181	3.12526e-128
YWHAZ	0.282446	0.917	0.691	1.45963e-84
H2AFV	0.281081	0.673	0.41	2.81168e-80
ANXA3	0.280907	0.453	0.151	4.04743e-139
EPS8	0.280742	0.654	0.34	9.01505e-114
SOD1	0.280241	0.874	0.642	4.13308e-92
ANKRD11	0.280174	0.576	0.273	2.65344e-113
PMAIP1	0.279628	0.437	0.172	5.45578e-107
MZT2A	0.27878	0.737	0.423	9.64434e-133
CBX3	0.278433	0.705	0.427	1.3495e-88
AP2B1	0.278084	0.422	0.159	8.05855e-112
CD81	0.277943	0.458	0.199	1.39579e-102
APP	0.277889	0.634	0.319	7.38625e-127
PRSS22	0.277875	0.316	0.103	7.04256e-95
TENT5A	0.277655	0.355	0.142	1.02566e-82
EFNB2	0.277255	0.35	0.082	9.49841e-141
ITGA3	0.2768	0.607	0.269	5.45217e-136
AGR3	0.276729	0.514	0.333	5.60379e-45
TMEM176B	0.276723	0.435	0.166	6.51288e-109
VEGFA	0.27652	0.479	0.213	5.08731e-97
TNFSF10	0.276487	0.395	0.167	2.16704e-85
RAN	0.275616	0.79	0.563	1.08379e-63
NUDT4	0.275456	0.548	0.247	2.60305e-113
ASPM	0.275453	0.14	0.016	7.7667e-71
PSME2	0.275412	0.747	0.46	8.55597e-97
ERRFI1	0.275371	0.619	0.358	1.47739e-76
MYL12B	0.275171	0.859	0.625	6.98092e-96
GLRX	0.275127	0.295	0.075	2.35301e-106
SEM1	0.274254	0.886	0.677	1.22763e-81
EIF2S2	0.273849	0.733	0.478	1.73569e-77
IFI27	0.273731	0.957	0.778	7.12759e-67
CLU	0.273482	0.267	0.092	2.49588e-68
CKLF	0.272799	0.643	0.295	1.02737e-153
CLDN1	0.272714	0.274	0.047	2.26222e-126
SELENOW	0.272516	0.868	0.611	1.12907e-109
PSMA7	0.27199	0.85	0.608	1.16445e-72
RAB5IF	0.271855	0.599	0.327	2.35804e-91
SDCBP2	0.270875	0.519	0.242	1.42802e-100
CLDN7	0.270615	0.754	0.486	1.35447e-83
TRIM29	0.270479	0.254	0.043	1.52558e-117
TNFRSF21	0.270166	0.449	0.155	4.09268e-133
PSMB9	0.2698	0.458	0.197	1.61006e-99
KLF5	0.269786	0.635	0.325	5.9014e-114
ATP5PF	0.269637	0.768	0.488	1.09949e-110
SLC6A14	0.269172	0.19	0.034	8.23395e-82
FHL2	0.267734	0.559	0.265	1.56458e-108
TMEM165	0.26753	0.576	0.298	4.25746e-93
AGRN	0.26738	0.477	0.175	9.31898e-133
DEFB1	0.266504	0.209	0.046	7.67657e-79
SMS	0.265356	0.558	0.249	3.83398e-122
TLE5	0.264953	0.561	0.256	3.79182e-119
CDKN2A	0.264896	0.205	0.039	5.57869e-86
CXCL17	0.264614	0.168	0.038	7.88826e-61
POLR2L	0.26414	0.883	0.653	1.90158e-92
NUSAP1	0.26371	0.163	0.02	2.11545e-81
UBL5	0.263443	0.886	0.667	5.24361e-105
HSBP1	0.263208	0.782	0.518	1.01939e-101
DBI	0.263074	0.8	0.552	4.83407e-93
AMN	0.262849	0.383	0.137	2.29832e-100
SLC38A2	0.262747	0.546	0.286	3.74526e-84
PDE4C	0.262625	0.364	0.138	3.7784e-91
CAPN8	0.262502	0.449	0.195	2.05068e-97
PCSK7	0.262178	0.492	0.195	8.64567e-119
MYH14	0.262129	0.434	0.149	1.83327e-126
TMPO	0.262018	0.368	0.121	1.35357e-109
AC020656.1	0.262014	0.177	0.068	8.78731e-36
CLIC3	0.261727	0.327	0.121	3.83016e-81
NDRG1	0.261068	0.543	0.34	1.61945e-43
PRC1	0.261068	0.179	0.019	2.40858e-95
NDUFC2	0.260462	0.758	0.485	2.71198e-87
ELOB	0.259956	0.935	0.755	8.72722e-120
PDLIM1	0.259846	0.51	0.239	7.9664e-101
IRF1	0.259647	0.393	0.153	1.63097e-96
ST14	0.259091	0.64	0.317	6.37677e-117
LY6E	0.258328	0.929	0.735	5.79493e-51
CAP1	0.258277	0.678	0.373	9.98392e-109
HES4	0.257491	0.332	0.111	1.29886e-94
TALDO1	0.257029	0.663	0.398	3.1262e-82
BHLHE40	0.256212	0.416	0.174	6.56062e-95
PSMD7	0.255993	0.523	0.253	3.01265e-96
GNAI2	0.255919	0.389	0.106	1.43481e-140
C3	0.255888	0.235	0.137	1.65109e-22
BACE2	0.255866	0.633	0.383	1.26046e-72
HSP90AA1	0.255757	0.981	0.802	7.01518e-61
SERPINB1	0.255691	0.691	0.431	1.4908e-75
DDX21	0.255413	0.586	0.331	2.81295e-75
MRPL14	0.255234	0.67	0.393	2.72656e-80
CFDP1	0.254608	0.488	0.184	2.09173e-125
CD82	0.254392	0.504	0.247	4.65977e-89
DRAP1	0.253498	0.548	0.241	1.41854e-124
POLD4	0.252912	0.795	0.539	3.13378e-83
PKIB	0.252523	0.22	0.038	1.36746e-98
SPTAN1	0.252377	0.456	0.156	2.9847e-133
DDIT3	0.252348	0.412	0.215	1.58387e-56
SRSF2	0.251887	0.786	0.493	1.96671e-92
CCNL1	0.251817	0.739	0.478	5.1651e-70
HNRNPA2B1	0.251716	0.898	0.633	4.2377e-88
SNRPB	0.251652	0.693	0.416	1.47047e-84
RANBP1	0.251612	0.622	0.384	6.7184e-61
HES1	0.250312	0.543	0.306	8.42614e-67

## Sheet: down-regulated MSGs
Table S1: 431 MSGs through comparing MFTC and ConvTC
	avg_logFC	pct.1	pct.2	p_val_adj
RPL26	-0.25708	0.974	0.829	2.26903e-48
FBXO2	-0.257836	0.258	0.312	5.10158e-14
NPB	-0.259976	0.176	0.274	4.96773e-29
DKK4	-0.277051	0.066	0.106	1.08705e-07
RAMP1	-0.279543	0.606	0.567	5.90516e-07
GAMT	-0.290236	0.214	0.298	6.43807e-24
SLC25A6	-0.298965	0.814	0.666	6.63758e-07
RPL3	-0.304134	0.974	0.825	3.22678e-30
SLC38A11	-0.314376	0.169	0.283	6.77103e-37
GATM	-0.318113	0.366	0.372	7.79816e-06
RPL7	-0.324437	0.975	0.837	2.29942e-41
ITM2A	-0.346985	0.186	0.286	1.03764e-35
SMOC2	-0.349724	0.146	0.271	8.40074e-49
ALDH1A1	-0.357855	0.377	0.369	0.011257
CEL	-0.362344	0.107	0.249	2.22349e-75
SLC25A37	-0.405807	0.43	0.259	2.18794e-16
RHOBTB3	-0.447061	0.286	0.364	9.58013e-25
ITPR2	-0.499411	0.22	0.343	1.92019e-46
MEST	-0.508222	0.282	0.349	3.16927e-25
RPS4Y1	-0.590452	0.252	0.4	9.39096e-66
PRSS3	-0.599691	0.605	0.552	5.39281e-06
RBPJ	-0.601713	0.521	0.455	2.90974e-05
MEG3	-0.655672	0.234	0.401	6.33332e-73
IGF2	-0.658805	0.241	0.405	1.58975e-67
CLPS	-0.907779	0.069	0.193	7.52312e-74
CPA2	-0.978245	0.142	0.329	7.54316e-113
REG3G	-1.03839	0.193	0.381	4.63131e-97
REG1A	-1.05947	0.332	0.446	2.1788e-55
PRSS1	-1.12225	0.328	0.455	3.64076e-65
IGLL5	-1.12759	0.11	0.042	1.89534e-20
CPA1	-1.1594	0.19	0.386	1.39872e-108
REG1B	-1.17496	0.205	0.392	2.01769e-94
HBA1	-4.68769	0.169	0.22	3.34376e-15
HBB	-4.9488	0.431	0.445	9.39827e-06
HBA2	-4.99271	0.307	0.326	5.12816e-06
