# Supplementary material for: Estimating Metastatic Risk of Pancreatic Ductal Adenocarcinoma at Single-Cell Resolution
Source: Int J Mol Sci. 2022 Nov 30;23(23):15020. doi: 10.3390/ijms232315020 (PMC9736800; doi:10.3390/ijms232315020)
Supplement: Supplementary file 1 [file ijms-23-15020-s001.zip › Table S2.xlsx]

## Sheet: drugs for up-regulated MSGs
Table S2: Potential therapeutic drugs for PDAC metastasis
drug name	NES	pvalue
dinaciclib	-14.4	9.999e-05
KU-55933	-8.76	0.00029997
BRD-K65592642	-5.47	0.00449955
PD-0325901	-4.85	0.00779922
BRD-K97118047	-4.16	0.0160984
RG-4733	-3.22	0.0431957
vorinostat	-3.13	0.0435956

## Sheet: drugs for down-regulated MSGs
Table S2: Potential therapeutic drugs for PDAC metastasis
drug name	NES	pvalue
pyrazolanthrone	1.64	0.00229977
tacrolimus	1.64	0.00239976
GSK-2110183	1.55	0.00679932
staurosporine	1.38	0.0416958
BRD-K73261812	1.36	0.0492951
